# Supplementary material for: Network-level pavement maintenance and rehabilitation decision-making with the optimized annual budget
Source: PLoS One. 2023 Oct 26;18(10):e0287426. doi: 10.1371/journal.pone.0287426 (PMC10602342; doi:10.1371/journal.pone.0287426)
Supplement: S1 Data — (XLS) [file pone.0287426.s001.xls]

## Sheet: info
index	cond	aadt	length	lanes
1	53	8000	0.2	2
2	100	8000	0.6	2
3	86	12600	0.5	2
4	63	12600	0.5	2
5	99	12600	0.2	2
6	62	12600	0.5	2
7	31	16000	0.5	4
8	85	16000	0.5	4
9	63	12200	0.5	2
10	65	10900	0.2	2
11	100	10900	0.2	2
12	70	720	0.1	2
13	71	720	0.5	2
14	76	720	0.5	2
15	62	4900	0.1	4
16	71	4900	0.5	4
17	93	4900	0.5	4
18	98	4900	0.5	4
19	95	4900	0.4	4
20	98	4500	0.6	4
21	94	2500	0.1	4
22	10	20000	0.5	4
23	13	20000	0.5	4
24	95	23000	0.5	4
25	99	23000	0.5	4
26	99	23000	0.5	4
27	99	23000	0.5	4
28	100	16150	0.2	4
29	93	3200	0.5	2
30	100	6160	0.5	2
31	100	6160	0.5	2
32	92	3200	0.2	2
33	94	3200	0.5	2
34	97	3200	0.6	2
35	96	4500	0.4	2
36	95	4500	0.4	2
37	100	6160	0.5	2
38	100	6160	0.5	2
39	90	6160	0.5	2
40	54	5600	0.5	4
41	61	4000	0.5	3
42	8	5350	0.5	3
43	94	4000	0.5	3
44	99	540	0.1	2
45	62	540	0.5	2
46	47	540	0.6	2
47	88	980	0.3	2
48	77	980	0.5	2
49	75	1600	0.5	2
50	73	1600	0.2	2
